# Supplementary material for: Microsatellite markers from tea green leafhopper Empoasca (Matsumurasca) onukii: a powerful tool for studying genetic structure in tea plantations
Source: BMC Genet. 2016 Jul 29;17:112. doi: 10.1186/s12863-016-0420-3 (PMC4966850; doi:10.1186/s12863-016-0420-3)
Supplement: Additional file 1: Table S1. — Characteristics of 21 microsatellite markers in E. (M.) onukii. (XLS 27 kb) [file 12863_2016_420_MOESM1_ESM.xls]

## Sheet: Sheet1
Table S1 Characteristics of 21 microsatellite markers in E. (M.) onukii
Markers	Repeat	GenBank accession no.	Primer sequence (5'–3')	Size range (bp)	Ta (℃)
Eo-29	(TC)6	KU588268	F:CCAGTGAGGAAAGGAGGA	154-168	57
			R:GGGTATGATTAGCGGTGT
Eo-51	(CT)11GT(CT)4	KU588269	F:TCGCTCCACTCTACCACT	194-220	57
			R:CTAAAACTAACAAATCCACCT
Eo-37	(AG)6	KU588270	F:GTTTTGGGTATGATTAG	159-169	53
			R:CCAGTGAGGAAAGGAG
Eo-54	(GA)8	KU588271	F:CTGTTCGCAGTTCACATCATTC	403-443	60
			R:GACCCGCTACGCTTACCTATT
Eo-1-61	(CA)4…(CA)4	KU588272	F:CGGCATTCATTATCTC	84-106	54
			R:CACACAACTCACTCGCT
Eo-1-52	(AC)12	KU588273	F:GCCGTGTGTAATGGTATCC	197-217	55
			R:GACGCCTAGCAATGTT
Eo-42	(GA)8	KU588274	F:GGACAATGAAAATTCGAGGACGG	117-141	64
			R:GGCAATCGGCAACAACAAAC
Eo-1-82	(GT)14	KU588275	F:TGACAGCCATAAACACCG	274-304	60
			R:CGTAGACCAGATGACCCTC
Eo-9	(TC)6	KU588276	F:GCGATAAGCAAGGTAAGC	96-128	57
			R:AGGAGTCGGGAGTCTGTT
Eo-20	(GA)9	KU588277	F:CTGTCACTTGCCAATAACTCT	125-155	60
			R:CAACCACCTCACTCCCTCT
Eo-F-8	(CA)13G(AC)5	KU588278	F:CCTTGTAATGCGATGC	94-132	57
			R:GATGACACTGCCGAAAC
Eo-1-57	(AC)6	KU588279	F:TACTCACCGCTCGTCTATC	93-105	53
			R:CACTTTTATTTTCGGCTCT
Eo-83	(AG)6	KU588280	F:GAGTCTGTTCGGTTTGATGT	84-108	60
			R:CAAGCGATAAGCAAGGTAAG
Eo-E-12	(GT)14	KU588281	F:GCAAGCCGTTAGCATAGT	123-165	53
			R:AACACCGCATTTCATACA
Eo-70	(AC)9C(CA)12	KU588282	F:CAGGAGCAGGACAAGAG	211-257	56
			R:GCACATAAGCCTAAACAGAC
Eo-4-5	(TG)12	KU588283	F:CGTAGGGGAACTATCAGCA	207-249	57
			R:GGAGGTAGGTGGCAAGGT
Eo-36	(AG)9	KU588284	F:CCAGACAGCGAAGTGAAT	265-295	55.5
			R:GGTACCCGAAGGAAGGAT
Eo-68	(AG)4GG(AG)3	KU588285	F:TAGGGGTTCGACAGACTTG	154-192	60
			R:GAGGTGAGGTTGGGATTTG
Eo-1-65	(CA)4	KU588286	F:TAACAGATGAGGGTAGGAAT	208-228	58.5
			R:CTTTAGAAATGGCAAGACAG
Eo-1-77	(AC)12	KU588287	F:TTCCGTGTGTAATGGTATC	191-211	60
			R:CCAATGTTGTTTGCGAC
Eo-1-5	(GTT)4	KU588288	F:CCGAAGAAGTCCAAGATAA	121-145	54
			R:CGAGGAGGAGGCTAAAG
Size range of alleles (bp), optimal annealing temperature (Ta) are shown.
