# Supplementary material for: Microsatellite markers from tea green leafhopper Empoasca (Matsumurasca) onukii: a powerful tool for studying genetic structure in tea plantations
Source: BMC Genet. 2016 Jul 29;17:112. doi: 10.1186/s12863-016-0420-3 (PMC4966850; doi:10.1186/s12863-016-0420-3)
Supplement: Additional file 2: Table S2. — Number of alleles and heterozygosity in each E. (M.) onukii. population. (XLS 29 kb) [file 12863_2016_420_MOESM2_ESM.xls]

## Sheet: Sheet1
Table S2 Number of alleles and heterozygosity in each E. (M.) onukii population
Henan (Jiangbei)						Shandong (Jiangbei)					Shaanxi (Jiangbei)					Sichuan (Southwest)					Yunan (Southwest)
Locus	A	AR	HO	HE		A	AR	HO	HE		A	AR	HO	HE		A	AR	HO	HE		A	AR	HO	HE
Eo-29	7	6.7789	0.733	0.669		6	5.8079	0.9	0.731		6	5.8044	0.5	0.567		7	6.5	0.8	0.637		7	6.9895	0.857	0.803
Eo-51	10	9.4483	0.667	0.79		12	11.6083	0.833	0.881		10	9.5523	0.724	0.827		12	11.4736	0.867	0.889		12	11.8524	0.679	0.851
Eo-37	5	4.8333	0.867	0.716		5	4.8333	0.667	0.682		6	5.9915	0.704	0.748		3	2.9964	0.267	0.244		7	6.7238	0.586	0.627
Eo-54	15	14.2465	0.767*	0.906		10	9.6373	0.767	0.859		13	12.2816	0.8	0.885		12	11.7991	0.767	0.897		15	13.3878	0.7	0.894
Eo-1-61	10	9.7281	0.733	0.775		11	10.1623	0.533	0.708		9	8.7565	0.500*	0.682		8	7.8039	0.567	0.727		11	10.25	0.567	0.698
Eo-1-52	10	9.775	0.667	0.768		7	6.4995	0.6	0.643		12	11.1597	0.7	0.869		4	3.6662	0.2	0.188		8	7.9256	0.519*	0.795
Eo-42	8	7.3078	0.4	0.454		7	6.6412	0.6	0.576		7	6.6158	0.433	0.514		5	4.9452	0.3	0.329		7	6.4312	0.241	0.313
Eo-1-82	11	10.5865	0.667	0.844		9	8.7776	0.815	0.793		11	10.7655	0.893	0.868		9	8.8323	0.833	0.827		10	9.6403	0.733	0.811
Eo-9	8	7.8008	0.533	0.758		7	6.6632	0.6	0.701		9	8.8433	0.63	0.719		9	9	0.792	0.841		8	7.8831	0.269	0.462
Eo-20	13	12.4444	0.733	0.89		12	11.6549	0.767	0.897		14	13.4167	0.8	0.908		13	12.4882	0.767	0.893		14	12.964	0.767	0.835
Eo-1-57	5	4.8298	0.6	0.673		4	3.8333	0.567	0.68		5	4.6667	0.633	0.577		2	2	0.2	0.183		4	3.8333	0.267	0.395
Eo-83	8	7.7973	0.5	0.665		6	5.6408	0.367	0.608		9	8.4538	0.321*	0.542		7	6.6377	0.4	0.517		5	4.8044	0.3	0.438
Eo-E-12	13	12.6846	0.517*	0.904		18	16.6803	0.633	0.895		15	14.5532	0.533	0.889		17	15.2233	0.600*	0.891		13	12.6018	0.500*	0.899
Eo-70	14	13.5609	0.433*	0.907		17	16.3146	0.667*	0.92		13	12.6302	0.467	0.907		17	16.2404	0.552 *	0.926		9	9	0.458*	0.814
Eo-36	10	9.7035	0.556	0.833		11	10.826	0.621	0.891		9	8.96	0.538	0.866		10	9.6778	0.5	0.858		8	8	0.360*	0.844
Eo-68	7	6.724	0.621	0.703		9	8.7745	0.571	0.801		10	9.8309	0.519	0.792		9	8.4487	0.5	0.766		9	8.8831	0.577	0.778
Eo-1-65	7	6.779	0.267*	0.75		8	7.6342	0.400*	0.76		6	5.6632	0.467	0.67		6	5.8075	0.533	0.714		5	4.8298	0.5	0.71
Eo-1-5	5	4.998	0.414	0.632		7	6.6377	0.467	0.555		5	4.6412	0.133	0.273		8	7.7785	0.467*	0.651		7	6.6377	0.4	0.606
All markers	9.2	8.89037	0.593	0.758		9.2	8.81261	0.632	0.755		9.4	9.03258	0.572	0.728		8.7	8.4066	0.551	0.665		8.8	8.47988	0.516	0.698
HE, HO, AR, and A refer to as the total expected heterozygosity, observed heterozygosity, allelic richness (minimum sample size of 25 diploid individuals ) and number of alleles per locus in each population. Deviations from Hardy-Weinberg equilibrium after sequential Bonferroni correction at P < 0.01 are marked with *
