# Supplementary material for: Microsatellite markers from tea green leafhopper Empoasca (Matsumurasca) onukii: a powerful tool for studying genetic structure in tea plantations
Source: BMC Genet. 2016 Jul 29;17:112. doi: 10.1186/s12863-016-0420-3 (PMC4966850; doi:10.1186/s12863-016-0420-3)
Supplement: Additional file 3: Table S3. — Allelic frequencies of 21 microsatellite markers from Genepop for five populations. (XLS 56 kb) [file 12863_2016_420_MOESM3_ESM.xls]

## Sheet: Sheet1
Table S3 Allelic frequencies of 21 microsatellite markers from Genepop for five populations
Marker	Allese size	Henan	Shandong	Shaanxi	Sichuan	Yunnan	Overall
Eo-29	140	0	0	0	0	0.036	0.0068
	142	0	0	0	0	0.125	0.0236
	154	0.033	0.033	0.033	0.017	0.071	0.0372
	156	0.5	0.417	0.633	0.567	0.321	0.4899
	158	0.083	0.133	0.167	0.083	0.25	0.1419
	160	0.283	0.267	0.1	0.15	0.143	0.1892
	162	0.05	0.133	0.05	0.15	0.054	0.0878
	164	0	0	0	0.017	0	0.0034
	166	0.017	0.017	0	0	0	0.0068
	168	0.033	0	0.017	0.017	0	0.0135
Eo-29 # samples		30	30	30	30	28	148
Eo-51	194	0.033	0	0	0	0	0.0068
	196	0	0.067	0.017	0.083	0	0.034
	198	0.15	0.05	0.224	0.2	0.179	0.1599
	200	0.367	0.217	0.207	0.117	0.321	0.2449
	202	0.233	0.1	0.276	0.183	0.071	0.1735
	204	0.067	0.2	0.086	0.117	0.071	0.1088
	206	0.017	0.083	0.034	0.067	0.089	0.0578
	208	0.067	0.133	0.086	0.067	0.036	0.0782
	210	0.017	0.05	0.034	0.083	0.036	0.0442
	212	0.017	0.033	0	0	0	0.0102
	214	0	0.033	0	0.033	0	0.0136
	216	0	0.017	0	0.017	0.054	0.017
	218	0.033	0	0.017	0	0.018	0.0136
	220	0	0.017	0	0.017	0	0.0068
	222	0	0	0	0.017	0.054	0.0136
	224	0	0	0.017	0	0	0.0034
	228	0	0	0	0	0.036	0.0068
	230	0	0	0	0	0.036	0.0068
Eo-51 # samples		30	30	29	30	28	147
Eo-37	155	0	0	0	0	0.017	0.0034
	159	0	0.017	0.056	0	0.069	0.0274
	161	0.017	0	0	0	0.017	0.0068
	163	0.117	0.083	0.333	0.05	0.138	0.1404
	165	0.417	0.483	0.315	0.867	0.586	0.5377
	167	0.283	0.183	0.222	0.083	0.103	0.1747
	169	0.167	0.233	0.037	0	0.069	0.1027
	171	0	0	0.037	0	0	0.0068
Eo-37 # samples		30	30	27	30	29	146
Eo-54	403	0.167	0.233	0.067	0.067	0.05	0.1167
	405	0.033	0.017	0.067	0.033	0.05	0.04
	407	0.05	0	0.033	0.05	0	0.0267
	409	0.05	0.117	0.017	0.067	0	0.05
	411	0.15	0.117	0.217	0.133	0.05	0.1333
	413	0.15	0.217	0.167	0.083	0.15	0.1533
	415	0.083	0.033	0.15	0.067	0.033	0.0733
	417	0.033	0.017	0.017	0.05	0	0.0233
	419	0	0	0	0.017	0.033	0.01
	423	0.017	0	0.017	0	0.183	0.0433
	425	0.05	0.067	0.083	0.217	0.183	0.12
	427	0.133	0.05	0.117	0.15	0.033	0.0967
	429	0.033	0.133	0.033	0.067	0.033	0.06
	431	0	0	0.017	0	0.017	0.0067
	433	0.017	0	0	0	0	0.0033
	437	0.017	0	0	0	0.15	0.0333
	439	0	0	0	0	0.017	0.0033
	443	0.017	0	0	0	0	0.0033
	523	0	0	0	0	0.017	0.0033
Eo-54 # samples		30	30	30	30	30	150
Eo-1-61	84	0.017	0	0	0	0	0.0034
	86	0	0.067	0	0.017	0.017	0.0203
	88	0.083	0.1	0.089	0.15	0.033	0.0912
	90	0.033	0.017	0.036	0.033	0.017	0.027
	92	0.033	0.017	0.018	0	0.017	0.0169
	94	0.033	0.017	0.018	0.067	0.033	0.0338
	96	0.1	0.05	0.036	0	0.05	0.0473
	98	0.05	0.017	0.036	0.05	0.05	0.0405
	100	0.417	0.517	0.536	0.483	0.5	0.4899
	102	0.2	0.117	0.161	0.117	0.233	0.1655
	104	0.033	0.067	0.071	0.083	0.033	0.0574
	106	0	0.017	0	0	0	0.0034
	108	0	0	0	0	0.017	0.0034
Eo-1-61 # samples		30	30	28	30	30	148
Eo-1-52	195	0	0	0.017	0	0	0.0034
	197	0.083	0	0.2	0	0.093	0.0748
	199	0.1	0.083	0.05	0.017	0.13	0.0748
	201	0.05	0.017	0.05	0.017	0.056	0.0374
	203	0.067	0.067	0.2	0.067	0.389	0.1531
	205	0.45	0.267	0.133	0	0.056	0.1837
	207	0.017	0.017	0.017	0	0	0.0102
	209	0.117	0.533	0.117	0.9	0.093	0.3571
	211	0.033	0.017	0.167	0	0.167	0.0748
	213	0.033	0	0.017	0	0	0.0102
	217	0.05	0	0.017	0	0	0.0136
	221	0	0	0.017	0	0	0.0034
	227	0	0	0	0	0.019	0.0034
Eo-1-62 # samples		30	30	30	30	27	147
Eo-42	117	0.017	0.1	0.017	0	0.034	0.0336
	119	0.033	0.117	0	0.033	0.017	0.0403
	121	0.083	0.083	0.133	0.05	0.017	0.0738
	123	0.733	0.633	0.683	0.817	0.828	0.7383
	125	0.083	0.033	0.033	0.067	0.017	0.047
	127	0.017	0.017	0	0	0	0.0067
	129	0.017	0	0	0	0	0.0034
	135	0	0	0.017	0	0	0.0034
	139	0	0.017	0.083	0.033	0.069	0.0403
	141	0.017	0	0.033	0	0	0.0101
	177	0	0	0	0	0.017	0.0034
Eo-42 # samples		30	30	30	30	29	149
Eo-1-82	274	0.017	0	0	0	0.033	0.0103
	276	0.05	0.019	0.036	0.017	0	0.0241
	278	0.15	0.074	0.125	0.083	0.383	0.1655
	280	0	0.019	0.018	0	0.067	0.0207
	282	0.033	0	0.125	0.067	0.133	0.0724
	284	0.3	0.389	0.268	0.35	0.083	0.2759
	286	0.067	0.019	0.161	0.083	0.1	0.0862
	288	0.117	0.148	0.089	0.083	0.1	0.1069
	290	0	0	0.071	0	0	0.0138
	292	0	0	0.054	0	0	0.0103
	294	0.183	0.13	0	0.167	0	0.0966
	296	0.033	0.148	0.018	0.067	0.067	0.0655
	298	0	0.056	0.036	0.083	0.017	0.0379
	302	0.017	0	0	0	0.017	0.0069
	304	0.033	0	0	0	0	0.0069
Eo-1-82 # samples		30	27	28	30	30	145
Eo-9	92	0	0	0	0	0.038	0.0073
	94	0	0	0	0.188	0	0.0328
	96	0	0.05	0.093	0.021	0.731	0.1715
	98	0.233	0.233	0.019	0.063	0.019	0.1204
	100	0.05	0	0.037	0	0.058	0.0292
	102	0	0	0.13	0	0.038	0.0328
	104	0.05	0	0.019	0.188	0	0.0474
	106	0.033	0.1	0.111	0.042	0	0.0584
	108	0.117	0.017	0.056	0.063	0.019	0.0547
	110	0.417	0.483	0.5	0.292	0.077	0.3613
	112	0.083	0.1	0.037	0.063	0.019	0.062
	114	0.017	0.017	0	0	0	0.0073
	132	0	0	0	0.083	0	0.0146
Eo-9 # samples		30	30	27	25	26	138
Eo-20	125	0.017	0	0	0	0	0.0033
	129	0	0	0.05	0.05	0.083	0.0367
	131	0.033	0.05	0.05	0.017	0.017	0.0333
	133	0.05	0.05	0.017	0.067	0.05	0.0467
	135	0.217	0.067	0.117	0.1	0.033	0.1067
	137	0.067	0.167	0.117	0.217	0.083	0.13
	139	0.133	0.067	0.133	0.05	0.317	0.14
	141	0.167	0.183	0.083	0.017	0.233	0.1367
	143	0.117	0.05	0.167	0.067	0	0.08
	145	0.067	0.133	0.033	0.183	0.017	0.0867
	147	0.033	0.133	0.133	0.05	0.017	0.0733
	149	0.067	0.067	0.017	0.1	0	0.05
	151	0.017	0	0.033	0.067	0.017	0.0267
	153	0.017	0.017	0.017	0	0.017	0.0133
	155	0	0.017	0.033	0.017	0.017	0.0167
	157	0	0	0	0	0.05	0.01
	161	0	0	0	0	0.05	0.01
Eo-20 # samples		30	30	30	30	30	150
Eo-1-57	93	0.017	0	0.017	0	0	0.0067
	97	0.05	0.017	0.017	0	0	0.0167
	99	0.483	0.317	0.6	0	0.767	0.4333
	101	0.233	0.4	0.133	0.9	0.1	0.3533
	103	0	0	0	0	0.017	0.0033
	105	0.217	0.267	0.233	0.1	0.117	0.1867
Eo-1-57 # samples		30	30	30	30	30	150
Eo-83	90	0.083	0.067	0.018	0	0	0.0338
	92	0.05	0	0.018	0.05	0	0.0236
	94	0	0.033	0.036	0	0	0.0135
	96	0	0	0.018	0	0	0.0034
	98	0.017	0	0	0.017	0.05	0.0169
	100	0.05	0	0	0.083	0.167	0.0608
	102	0.033	0	0.018	0.017	0	0.0135
	104	0.05	0.017	0.161	0.033	0	0.0507
	106	0.55	0.533	0.661	0.683	0.733	0.6318
	108	0.167	0.333	0.054	0.117	0.033	0.1419
	110	0	0.017	0.018	0	0.017	0.0101
Eo-83 # samples		30	30	28	30	30	148
Eo-E-12	123	0	0.017	0	0.017	0	0.0067
	127	0	0.017	0	0	0	0.0034
	129	0	0.033	0.067	0.267	0.05	0.0839
	131	0	0.033	0.05	0	0	0.0168
	133	0	0.033	0	0.033	0	0.0134
	135	0.052	0.017	0.033	0.033	0.017	0.0302
	137	0.034	0.017	0	0	0	0.0101
	139	0.017	0	0.017	0.033	0	0.0134
	141	0	0.017	0	0	0.133	0.0302
	143	0	0	0.033	0.05	0.033	0.0235
	145	0.017	0.033	0.017	0	0.2	0.0537
	149	0.052	0.017	0.067	0.067	0.05	0.0503
	151	0.069	0.083	0.1	0	0.133	0.0772
	153	0.121	0.067	0.1	0.017	0.133	0.0872
	155	0.052	0.033	0.033	0.017	0	0.0268
	157	0.172	0.15	0.067	0.05	0.05	0.0973
	159	0.172	0.233	0.283	0.15	0.05	0.1779
	161	0.103	0.15	0.05	0.067	0.1	0.094
	163	0.103	0.033	0.033	0.067	0.017	0.0503
	165	0.034	0.017	0	0.083	0.033	0.0336
	167	0	0	0.05	0.033	0	0.0168
	169	0	0	0	0.017	0	0.0034
Eo-E-12 # samples		29	30	28	30	30	147
Eo-70	211	0.033	0	0	0	0	0.007
	215	0	0	0	0.034	0	0.007
	217	0	0.033	0	0	0	0.007
	219	0	0.033	0.05	0.121	0	0.042
	221	0.033	0.033	0.1	0	0	0.035
	223	0.05	0.033	0.133	0.017	0	0.049
	225	0.083	0.167	0.1	0.069	0.021	0.0909
	227	0.083	0.05	0.05	0.103	0.021	0.0629
	229	0.117	0.133	0.083	0.155	0.104	0.1189
	231	0.183	0.117	0.2	0.121	0.313	0.1818
	233	0.167	0.133	0.1	0.086	0.188	0.1329
	235	0.083	0.017	0	0.034	0	0.028
	237	0.033	0.05	0.05	0.017	0	0.0315
	239	0.067	0	0	0.034	0.063	0.0315
	241	0.033	0.067	0.017	0.052	0	0.035
	243	0	0.033	0.067	0.069	0.042	0.042
	245	0.017	0	0	0.034	0	0.0105
	247	0	0.017	0.033	0	0	0.0105
	249	0	0	0	0.017	0	0.0035
	251	0	0	0.017	0.017	0.229	0.0455
	253	0.017	0.033	0	0	0	0.0105
	255	0	0.017	0	0	0	0.0035
	257	0	0.033	0	0.017	0	0.0105
	269	0	0	0	0	0.021	0.0035
Eo-70 # samples		30	30	30	29	25	144
Eo-36	257	0	0	0.038	0	0	0.0074
	267	0	0	0.038	0	0	0.0074
	271	0	0	0	0.018	0.04	0.0111
	273	0.019	0.034	0.115	0.018	0	0.037
	275	0.278	0.069	0.231	0.089	0.1	0.1519
	277	0.204	0.19	0.173	0.214	0.26	0.2074
	279	0.204	0.155	0.135	0.232	0.2	0.1852
	281	0.074	0.155	0.096	0.161	0.08	0.1148
	283	0.111	0.103	0.154	0.107	0.18	0.1296
	285	0.019	0.121	0	0	0	0.0296
	287	0.019	0.052	0	0.018	0	0.0185
	289	0	0.017	0.019	0.089	0	0.0259
	291	0	0.069	0	0.054	0.12	0.0481
	293	0.019	0	0	0	0	0.0037
	295	0.056	0.034	0	0	0	0.0185
	299	0	0	0	0	0.02	0.0037
Eo-36 # samples		27	29	26	28	25	135
Eo-68	154	0	0	0	0.017	0	0.0036
	158	0.017	0.018	0	0.017	0	0.0107
	160	0.103	0.161	0.037	0.033	0.038	0.075
	162	0.069	0.054	0.037	0.067	0.096	0.0643
	164	0	0.071	0	0.017	0.019	0.0214
	166	0	0.018	0.019	0	0.019	0.0107
	168	0.138	0.321	0.222	0.183	0.269	0.225
	170	0.5	0.268	0.352	0.267	0.365	0.35
	172	0	0	0.037	0	0	0.0071
	174	0	0.036	0	0	0	0.0071
	178	0.017	0	0	0	0	0.0036
	180	0	0	0	0.033	0.019	0.0107
	190	0	0	0.019	0	0	0.0036
	192	0.155	0.054	0.204	0.367	0.135	0.1857
	194	0	0	0.037	0	0.038	0.0143
	196	0	0	0.037	0	0	0.0071
Eo-68 # samples		29	28	27	30	26	140
Eo-65	200	0	0	0	0	0.017	0.0033
	206	0	0	0	0.017	0	0.0033
	208	0.033	0.05	0	0	0	0.0167
	210	0	0	0.017	0.033	0	0.01
	212	0	0.033	0	0	0	0.0067
	214	0.033	0.017	0.017	0	0.05	0.0233
	216	0	0	0.05	0	0	0.01
	218	0.017	0	0	0.067	0	0.0167
	220	0.283	0.3	0.5	0.433	0.383	0.38
	222	0.35	0.35	0.183	0.267	0.3	0.29
	224	0.233	0.183	0.233	0.183	0.25	0.2167
	226	0.05	0.05	0	0	0	0.02
	234	0	0.017	0	0	0	0.0033
Eo-65 # samples		30	30	30	30	30	150
Eo-1-5	121	0.069	0.033	0.033	0.083	0.017	0.047
	124	0.052	0.117	0	0.067	0.05	0.057
	127	0.155	0.017	0.017	0.033	0	0.0436
	130	0.569	0.65	0.85	0.567	0.6	0.6477
	133	0.155	0.05	0.083	0.05	0.133	0.094
	139	0	0.017	0	0	0	0.0034
	142	0	0	0	0.033	0	0.0067
	145	0	0.117	0.017	0.15	0.033	0.0638
	148	0	0	0	0.017	0.017	0.0067
	151	0	0	0	0	0.15	0.0302
Eo-1-5 # samples		29	30	30	30	30	149
Eo-F-8	94	0.2	0	0	0.857	0	0.4194
	108	0.2	0.5	1	0.071	0.667	0.3548
	110	0.6	0.5	0	0.071	0	0.1613
	132	0	0	0	0	0.333	0.0645
Eo-F-8 # samples		5	2	4	14	6	31
Eo-4-5	207	0.077	0	0	0	0	0.0256
	225	0.462	0	0.6	0.462	0.4	0.4359
	237	0.385	1	0.4	0.538	0.4	0.4872
	249	0.077	0	0	0	0.2	0.0513
Eo-4-5 # samples		13	3	5	13	5	39
Eo-1-77	191	0.182	0	0.5	0	0.333	0.1463
	193	0.091	0	0	0	0	0.0122
	195	0.091	0	0	0	0.667	0.1341
	199	0.091	0	0	0	0	0.0122
	203	0.545	1	0.1	1	0	0.6463
	205	0	0	0.3	0	0	0.0366
	211	0	0	0.1	0	0	0.0122
Eo-1-77 # samples		11	21	10	25	15	82
