# Supplementary material for: Microsatellite markers from tea green leafhopper Empoasca (Matsumurasca) onukii: a powerful tool for studying genetic structure in tea plantations
Source: BMC Genet. 2016 Jul 29;17:112. doi: 10.1186/s12863-016-0420-3 (PMC4966850; doi:10.1186/s12863-016-0420-3)
Supplement: Additional file 5: Table S4. — AMOVA result of five E. (M.) onukii populations among two groups. (XLS 20 kb) [file 12863_2016_420_MOESM5_ESM.xls]

## Sheet: Sheet1
Table S4 AMOVA result of five E. (M.) onukii populations among two groups
Source of variation	d.f.	Sum of squares	Variance components	Percentage of variation	Fixation indices (P <0.0001)
Among groups	2	70.87	0.25429 Va	4.56	FCT = 0.04560
Among populations	2	28.15	0.14834 Vb	2.66	FSC = 0.02787
within groups
Within population	295	1526.45	5.17441 Vc	92.78	FST = 0.07219
Total	299	1625.47	5.57704
